# Supplementary material for: Deep learning enables satellite-based monitoring of large populations of terrestrial mammals across heterogeneous landscape
Source: Nat Commun. 2023 May 27;14:3072. doi: 10.1038/s41467-023-38901-y (PMC10224963; doi:10.1038/s41467-023-38901-y)
Supplement: Supplementary file 4 — Supplementary Data 1 [file 41467_2023_38901_MOESM4_ESM.xlsx]

## Sheet: Images
Image Date	Satellite	Image ID	Image Off Nadir	Resolution	Preview
11th August 2009	GE01	1050410001DF7300	16.2	43 cm	https://api.discover.digitalglobe.com/show?id=1050410001DF7300
24th September 2010	GE01	1050410002273100	18.3	44 cm	https://api.discover.digitalglobe.com/show?id=1050410002273100
10th August 2013 South	GE01	10504100023C8300	17.7	45 cm	https://api.discover.digitalglobe.com/show?id=10504100023C8300
10th August 2013 North	GE01	1050410002389600	26	50 cm	https://api.discover.digitalglobe.com/show?id=1050410002389600
17th July 2015	WV03	104001000ECC3E00	27.3	38 cm	https://api.discover.digitalglobe.com/show?id=104001000ECC3E00
2nd August 2018 East	GE01	1050010011668600	23.6	41 cm	https://api.discover.digitalglobe.com/show?id=1050010011668600
2nd August 2018 West	GE01	1050010011668500	8.4	48 cm	https://api.discover.digitalglobe.com/show?id=1050010011668500
8th October 2020 East	WV02	10300100AD85EC00	28	50 cm	https://api.discover.digitalglobe.com/show?id=10300100AD85EC00
8th October 2020 West	WV02	10300100AD610C00	25.2	50 cm	https://api.discover.digitalglobe.com/show?id=10300100AD610C00

## Sheet: Reference image
	Reference Image Date	Satellite	Image ID	Image Off Nadir	Resolution	Preview
11th August 2009	19th Januray 2010	WV02	1030010003255300	16.4	50 cm	https://api.discover.digitalglobe.com/show?id=1030010003255300
24th September 2010	17th May 2012	GE01	1050410000B65500	25.9	50 cm	https://api.discover.digitalglobe.com/show?id=1050410000B65500
10th August 2013 South	3rd May 2015	WV02	103001004255B600	16	50 cm	https://api.discover.digitalglobe.com/show?id=103001004255B600
10th August 2013 North	17th May 2015	WV02	1030010042332D00	24	54 cm	https://api.discover.digitalglobe.com/show?id=1030010042332D00
17th July 2015	17th May 2015	WV02	1030010042332D00	24	54 cm	https://api.discover.digitalglobe.com/show?id=1030010042332D00
2nd August 2018 East	13th June 2017	GE01	105001000A45AC00	28.6	52 cm	https://api.discover.digitalglobe.com/show?id=105001000A45AC00
2nd August 2018 West	9th May 2016	WV03	104001001DADD500	22.7	35 cm	https://api.discover.digitalglobe.com/show?id=104001001DADD500
8th October 2020 East	2nd Janurary 2020 East	WV02	10300100A063AC00	22.1	53 cm	https://api.discover.digitalglobe.com/show?id=10300100A063AC00
8th October 2020 West	2nd Janurary 2020 West	WV02	103001009E185000	24.4	55 cm	https://api.discover.digitalglobe.com/show?id=103001009E185000
