# Supplementary material for: Deep learning enables satellite-based monitoring of large populations of terrestrial mammals across heterogeneous landscape
Source: Nat Commun. 2023 May 27;14:3072. doi: 10.1038/s41467-023-38901-y (PMC10224963; doi:10.1038/s41467-023-38901-y)
Supplement: Supplementary file 5 — Supplementary Data 2 [file 41467_2023_38901_MOESM5_ESM.zip]

Archive with 1 entries (1 files):
- Supplementary Data 2_Animated images with detected wildebeest.pptx
