# Supplementary material for: Deep learning enables satellite-based monitoring of large populations of terrestrial mammals across heterogeneous landscape
Source: Nat Commun. 2023 May 27;14:3072. doi: 10.1038/s41467-023-38901-y (PMC10224963; doi:10.1038/s41467-023-38901-y)
Supplement: Supplementary file 7 — Source Data [file 41467_2023_38901_MOESM7_ESM.xlsx]

## Sheet: Figure 5a
Run	Year	Metric	Accuracy
1	2009	Precision	0.89
1	2009	Recall	0.85
1	2009	F1-score	0.87
1	2010	Precision	0.98
1	2010	Recall	0.75
1	2010	F1-score	0.85
1	2013	Precision	0.82
1	2013	Recall	0.79
1	2013	F1-score	0.8
1	2015	Precision	0.96
1	2015	Recall	0.9
1	2015	F1-score	0.93
1	2018	Precision	0.91
1	2018	Recall	0.76
1	2018	F1-score	0.83
1	2020	Precision	0.84
1	2020	Recall	0.84
1	2020	F1-score	0.84
1	Total	Precision	0.87
1	Total	Recall	0.83
1	Total	F1-score	0.85
2	2009	Precision	0.91
2	2009	Recall	0.84
2	2009	F1-score	0.87
2	2010	Precision	0.98
2	2010	Recall	0.76
2	2010	F1-score	0.85
2	2013	Precision	0.83
2	2013	Recall	0.79
2	2013	F1-score	0.81
2	2015	Precision	0.96
2	2015	Recall	0.85
2	2015	F1-score	0.9
2	2018	Precision	0.9
2	2018	Recall	0.73
2	2018	F1-score	0.81
2	2020	Precision	0.86
2	2020	Recall	0.83
2	2020	F1-score	0.84
2	Total	Precision	0.88
2	Total	Recall	0.82
2	Total	F1-score	0.85
3	2009	Precision	0.92
3	2009	Recall	0.82
3	2009	F1-score	0.87
3	2010	Precision	0.97
3	2010	Recall	0.75
3	2010	F1-score	0.85
3	2013	Precision	0.82
3	2013	Recall	0.78
3	2013	F1-score	0.8
3	2015	Precision	0.96
3	2015	Recall	0.88
3	2015	F1-score	0.92
3	2018	Precision	0.94
3	2018	Recall	0.71
3	2018	F1-score	0.81
3	2020	Precision	0.86
3	2020	Recall	0.83
3	2020	F1-score	0.84
3	Total	Precision	0.88
3	Total	Recall	0.81
3	Total	F1-score	0.85
4	2009	Precision	0.91
4	2009	Recall	0.84
4	2009	F1-score	0.87
4	2010	Precision	0.98
4	2010	Recall	0.76
4	2010	F1-score	0.86
4	2013	Precision	0.83
4	2013	Recall	0.77
4	2013	F1-score	0.8
4	2015	Precision	0.97
4	2015	Recall	0.9
4	2015	F1-score	0.93
4	2018	Precision	0.92
4	2018	Recall	0.75
4	2018	F1-score	0.82
4	2020	Precision	0.86
4	2020	Recall	0.83
4	2020	F1-score	0.84
4	Total	Precision	0.88
4	Total	Recall	0.82
4	Total	F1-score	0.85
5	2009	Precision	0.91
5	2009	Recall	0.84
5	2009	F1-score	0.87
5	2010	Precision	0.98
5	2010	Recall	0.76
5	2010	F1-score	0.85
5	2013	Precision	0.83
5	2013	Recall	0.78
5	2013	F1-score	0.81
5	2015	Precision	0.96
5	2015	Recall	0.84
5	2015	F1-score	0.9
5	2018	Precision	0.9
5	2018	Recall	0.76
5	2018	F1-score	0.82
5	2020	Precision	0.86
5	2020	Recall	0.82
5	2020	F1-score	0.84
5	Total	Precision	0.88
5	Total	Recall	0.81
5	Total	F1-score	0.85

## Sheet: Figure 5b
threshold	precision	recall	f1	AUC	fold	model_type
1	1	0	0	0.795433	1	sub model
0.99	0.798595	0.774625	0.786427	0.795433	1	sub model
0.98	0.7981	0.775315	0.786542	0.795433	1	sub model
0.97	0.797447	0.775919	0.786535	0.795433	1	sub model
0.96	0.797784	0.776177	0.786832	0.795433	1	sub model
0.95	0.797325	0.77635	0.786697	0.795433	1	sub model
0.94	0.797221	0.776867	0.786912	0.795433	1	sub model
0.93	0.79657	0.777126	0.786728	0.795433	1	sub model
0.92	0.79629	0.777471	0.786768	0.795433	1	sub model
0.91	0.795908	0.778334	0.787022	0.795433	1	sub model
0.89	0.795471	0.778592	0.786941	0.795433	1	sub model
0.9	0.795821	0.778592	0.787112	0.795433	1	sub model
0.88	0.795192	0.778937	0.786981	0.795433	1	sub model
0.87	0.795493	0.779369	0.787348	0.795433	1	sub model
0.86	0.795039	0.779541	0.787214	0.795433	1	sub model
0.85	0.794935	0.779714	0.787251	0.795433	1	sub model
0.84	0.794779	0.779972	0.787306	0.795433	1	sub model
0.83	0.794606	0.780145	0.787309	0.795433	1	sub model
0.82	0.794523	0.780749	0.787576	0.795433	1	sub model
0.81	0.794262	0.780835	0.787491	0.795433	1	sub model
0.8	0.794301	0.781352	0.787773	0.795433	1	sub model
0.79	0.794306	0.782042	0.788126	0.795433	1	sub model
0.78	0.794012	0.782301	0.788113	0.795433	1	sub model
0.77	0.794102	0.782732	0.788376	0.795433	1	sub model
0.76	0.794156	0.782991	0.788534	0.795433	1	sub model
0.75	0.793776	0.783164	0.788434	0.795433	1	sub model
0.74	0.793344	0.783422	0.788352	0.795433	1	sub model
0.73	0.793209	0.783767	0.78846	0.795433	1	sub model
0.72	0.79307	0.783767	0.788391	0.795433	1	sub model
0.71	0.792986	0.784026	0.788481	0.795433	1	sub model
0.7	0.793146	0.784457	0.788778	0.795433	1	sub model
0.69	0.7928	0.784457	0.788607	0.795433	1	sub model
0.68	0.792767	0.78463	0.788677	0.795433	1	sub model
0.67	0.792491	0.78463	0.788541	0.795433	1	sub model
0.64	0.791511	0.784889	0.788186	0.795433	1	sub model
0.66	0.792356	0.784975	0.788648	0.795433	1	sub model
0.65	0.792098	0.785061	0.788564	0.795433	1	sub model
0.63	0.79129	0.785147	0.788207	0.795433	1	sub model
0.62	0.790983	0.78532	0.788141	0.795433	1	sub model
0.61	0.79095	0.785492	0.788212	0.795433	1	sub model
0.6	0.790712	0.785665	0.78818	0.795433	1	sub model
0.59	0.790456	0.785751	0.788096	0.795433	1	sub model
0.58	0.790373	0.78601	0.788185	0.795433	1	sub model
0.57	0.789998	0.786183	0.788086	0.795433	1	sub model
0.56	0.790053	0.786441	0.788243	0.795433	1	sub model
0.54	0.789729	0.786528	0.788125	0.795433	1	sub model
0.55	0.789952	0.786614	0.788279	0.795433	1	sub model
0.53	0.790249	0.787045	0.788643	0.795433	1	sub model
0.52	0.790357	0.787563	0.788957	0.795433	1	sub model
0.51	0.790034	0.787649	0.788839	0.795433	1	sub model
0.49	0.790106	0.787994	0.789049	0.795433	1	sub model
0.5	0.790398	0.78808	0.789237	0.795433	1	sub model
0.48	0.790247	0.788339	0.789292	0.795433	1	sub model
0.47	0.789806	0.788511	0.789158	0.795433	1	sub model
0.46	0.78981	0.788856	0.789333	0.795433	1	sub model
0.44	0.789605	0.788856	0.789231	0.795433	1	sub model
0.45	0.789864	0.789115	0.78949	0.795433	1	sub model
0.43	0.789714	0.789374	0.789544	0.795433	1	sub model
0.42	0.789664	0.78946	0.789562	0.795433	1	sub model
0.41	0.78946	0.78946	0.78946	0.795433	1	sub model
0.4	0.78941	0.789546	0.789478	0.795433	1	sub model
0.38	0.789211	0.789891	0.789551	0.795433	1	sub model
0.39	0.789551	0.789891	0.789721	0.795433	1	sub model
0.37	0.788889	0.789978	0.789433	0.795433	1	sub model
0.36	0.788894	0.790323	0.789607	0.795433	1	sub model
0.35	0.788745	0.790581	0.789662	0.795433	1	sub model
0.34	0.788541	0.790581	0.78956	0.795433	1	sub model
0.33	0.788546	0.790926	0.789734	0.795433	1	sub model
0.32	0.78809	0.791013	0.789548	0.795433	1	sub model
0.31	0.788126	0.791185	0.789653	0.795433	1	sub model
0.3	0.788095	0.791358	0.789723	0.795433	1	sub model
0.28	0.787621	0.791358	0.789485	0.795433	1	sub model
0.29	0.787978	0.791444	0.789707	0.795433	1	sub model
0.27	0.787848	0.791789	0.789813	0.795433	1	sub model
0.26	0.787798	0.791875	0.789831	0.795433	1	sub model
0.25	0.787614	0.791961	0.789781	0.795433	1	sub model
0.24	0.787092	0.792048	0.789562	0.795433	1	sub model
0.23	0.787404	0.792565	0.789976	0.795433	1	sub model
0.22	0.787238	0.792738	0.789978	0.795433	1	sub model
0.21	0.78709	0.792996	0.790032	0.795433	1	sub model
0.18	0.786014	0.792996	0.789489	0.795433	1	sub model
0.15	0.785513	0.793169	0.789322	0.795433	1	sub model
0.19	0.786521	0.793169	0.789831	0.795433	1	sub model
0.17	0.785983	0.793169	0.789559	0.795433	1	sub model
0.16	0.785916	0.793169	0.789526	0.795433	1	sub model
0.13	0.785166	0.793428	0.789275	0.795433	1	sub model
0.2	0.786979	0.793428	0.79019	0.795433	1	sub model
0.14	0.785519	0.793514	0.789496	0.795433	1	sub model
0.12	0.784874	0.793945	0.789383	0.795433	1	sub model
0.11	0.784576	0.794118	0.789318	0.795433	1	sub model
0.1	0.784419	0.794635	0.789494	0.795433	1	sub model
0.09	0.784225	0.79498	0.789566	0.795433	1	sub model
0.08	0.783736	0.795498	0.789573	0.795433	1	sub model
0.07	0.783724	0.795756	0.789694	0.795433	1	sub model
0.06	0.783376	0.796619	0.789942	0.795433	1	sub model
0.05	0.783227	0.797481	0.79029	0.795433	1	sub model
0.04	0.782954	0.798689	0.790743	0.795433	1	sub model
0.03	0.782664	0.79981	0.791144	0.795433	1	sub model
0.02	0.780724	0.799983	0.790236	0.795433	1	sub model
0.01	0.779286	0.802139	0.790547	0.795433	1	sub model
0	0	1	0	0.795433	1	sub model
1	1	0	0	0.785842	2	sub model
0.99	0.805403	0.748232	0.775766	0.785842	2	sub model
0.98	0.802969	0.751164	0.776203	0.785842	2	sub model
0.97	0.801709	0.752544	0.776349	0.785842	2	sub model
0.96	0.80099	0.754011	0.77679	0.785842	2	sub model
0.95	0.800146	0.755563	0.777216	0.785842	2	sub model
0.94	0.799125	0.755908	0.776916	0.785842	2	sub model
0.93	0.79898	0.756943	0.777394	0.785842	2	sub model
0.92	0.798982	0.758323	0.778122	0.785842	2	sub model
0.91	0.799001	0.7591	0.778539	0.785842	2	sub model
0.9	0.799129	0.759703	0.778918	0.785842	2	sub model
0.89	0.798858	0.760135	0.779015	0.785842	2	sub model
0.88	0.798352	0.76048	0.778956	0.785842	2	sub model
0.87	0.797486	0.76048	0.778543	0.785842	2	sub model
0.85	0.796946	0.760652	0.778376	0.785842	2	sub model
0.86	0.797108	0.760738	0.778499	0.785842	2	sub model
0.84	0.796785	0.760911	0.778435	0.785842	2	sub model
0.83	0.796606	0.761083	0.778439	0.785842	2	sub model
0.82	0.796336	0.76117	0.778356	0.785842	2	sub model
0.81	0.796051	0.761515	0.7784	0.785842	2	sub model
0.8	0.795764	0.761515	0.778263	0.785842	2	sub model
0.79	0.795782	0.761601	0.778316	0.785842	2	sub model
0.78	0.795821	0.762118	0.778605	0.785842	2	sub model
0.77	0.7955	0.762291	0.778541	0.785842	2	sub model
0.76	0.7957	0.762895	0.778952	0.785842	2	sub model
0.75	0.795522	0.763067	0.778957	0.785842	2	sub model
0.74	0.795524	0.763412	0.779137	0.785842	2	sub model
0.73	0.795134	0.76393	0.77922	0.785842	2	sub model
0.72	0.794653	0.764016	0.779033	0.785842	2	sub model
0.71	0.794798	0.764361	0.779282	0.785842	2	sub model
0.7	0.794853	0.76462	0.779443	0.785842	2	sub model
0.66	0.79416	0.764706	0.779155	0.785842	2	sub model
0.65	0.794036	0.764792	0.77914	0.785842	2	sub model
0.64	0.793983	0.764878	0.779159	0.785842	2	sub model
0.68	0.794624	0.764878	0.779467	0.785842	2	sub model
0.67	0.794481	0.764878	0.779399	0.785842	2	sub model
0.69	0.795017	0.765051	0.779746	0.785842	2	sub model
0.63	0.794039	0.765137	0.77932	0.785842	2	sub model
0.62	0.7934	0.765137	0.779012	0.785842	2	sub model
0.61	0.793134	0.765223	0.778929	0.785842	2	sub model
0.56	0.791953	0.765655	0.778582	0.785842	2	sub model
0.58	0.792679	0.765741	0.778977	0.785842	2	sub model
0.57	0.792325	0.765741	0.778806	0.785842	2	sub model
0.55	0.79183	0.765741	0.778567	0.785842	2	sub model
0.54	0.791355	0.765827	0.778382	0.785842	2	sub model
0.53	0.791303	0.765913	0.778401	0.785842	2	sub model
0.6	0.793211	0.765913	0.779323	0.785842	2	sub model
0.59	0.792928	0.765913	0.779187	0.785842	2	sub model
0.52	0.79111	0.766	0.778352	0.785842	2	sub model
0.51	0.791147	0.766172	0.778459	0.785842	2	sub model
0.49	0.791118	0.76669	0.778712	0.785842	2	sub model
0.5	0.791329	0.76669	0.778815	0.785842	2	sub model
0.48	0.791229	0.767207	0.779033	0.785842	2	sub model
0.41	0.78953	0.767466	0.778341	0.785842	2	sub model
0.45	0.79053	0.767552	0.778872	0.785842	2	sub model
0.43	0.790179	0.767552	0.778701	0.785842	2	sub model
0.42	0.789899	0.767552	0.778565	0.785842	2	sub model
0.47	0.791604	0.767638	0.779437	0.785842	2	sub model
0.46	0.791041	0.767638	0.779164	0.785842	2	sub model
0.4	0.789567	0.767638	0.778448	0.785842	2	sub model
0.44	0.790497	0.767725	0.778945	0.785842	2	sub model
0.37	0.788695	0.767811	0.778113	0.785842	2	sub model
0.38	0.789133	0.767897	0.77837	0.785842	2	sub model
0.39	0.789432	0.767983	0.77856	0.785842	2	sub model
0.36	0.788542	0.76807	0.778171	0.785842	2	sub model
0.35	0.788528	0.768328	0.778297	0.785842	2	sub model
0.34	0.788426	0.768501	0.778336	0.785842	2	sub model
0.32	0.787836	0.768673	0.778137	0.785842	2	sub model
0.33	0.788482	0.76876	0.778496	0.785842	2	sub model
0.31	0.787753	0.768932	0.778229	0.785842	2	sub model
0.3	0.787916	0.769363	0.778529	0.785842	2	sub model
0.29	0.787518	0.76945	0.778379	0.785842	2	sub model
0.28	0.787245	0.769795	0.778422	0.785842	2	sub model
0.26	0.786923	0.770226	0.778485	0.785842	2	sub model
0.2	0.783608	0.770226	0.776859	0.785842	2	sub model
0.27	0.7872	0.770226	0.778621	0.785842	2	sub model
0.22	0.784472	0.770398	0.777372	0.785842	2	sub model
0.19	0.78339	0.770485	0.776884	0.785842	2	sub model
0.25	0.786356	0.770485	0.778339	0.785842	2	sub model
0.24	0.785752	0.770571	0.778087	0.785842	2	sub model
0.23	0.7852	0.770571	0.777816	0.785842	2	sub model
0.21	0.784185	0.770657	0.777362	0.785842	2	sub model
0.18	0.783474	0.771175	0.777275	0.785842	2	sub model
0.17	0.7831	0.771347	0.777179	0.785842	2	sub model
0.16	0.783309	0.772296	0.777763	0.785842	2	sub model
0.13	0.782047	0.772469	0.777228	0.785842	2	sub model
0.15	0.783403	0.772727	0.778029	0.785842	2	sub model
0.14	0.78265	0.772727	0.777657	0.785842	2	sub model
0.12	0.781596	0.7729	0.777224	0.785842	2	sub model
0.11	0.780787	0.773245	0.776998	0.785842	2	sub model
0.1	0.780445	0.773849	0.777133	0.785842	2	sub model
0.08	0.779302	0.774194	0.776739	0.785842	2	sub model
0.09	0.780134	0.77428	0.777196	0.785842	2	sub model
0.07	0.77928	0.775315	0.777293	0.785842	2	sub model
0.06	0.778413	0.77566	0.777034	0.785842	2	sub model
0.05	0.777711	0.776436	0.777073	0.785842	2	sub model
0.04	0.776399	0.776867	0.776633	0.785842	2	sub model
0.03	0.774495	0.777902	0.776195	0.785842	2	sub model
0.02	0.77296	0.779627	0.77628	0.785842	2	sub model
0.01	0.769466	0.781611	0.775491	0.785842	2	sub model
0	0	1	0	0.785842	2	sub model
1	1	0	0	0.791149	3	sub model
0.99	0.809728	0.749526	0.778465	0.791149	3	sub model
0.98	0.808006	0.752113	0.779058	0.791149	3	sub model
0.97	0.806273	0.753838	0.779174	0.791149	3	sub model
0.96	0.805134	0.754787	0.779148	0.791149	3	sub model
0.95	0.804098	0.754787	0.778663	0.791149	3	sub model
0.94	0.804625	0.756253	0.77969	0.791149	3	sub model
0.93	0.803905	0.756339	0.779397	0.791149	3	sub model
0.92	0.803223	0.756598	0.779214	0.791149	3	sub model
0.91	0.802396	0.756857	0.778961	0.791149	3	sub model
0.9	0.801991	0.757375	0.779044	0.791149	3	sub model
0.89	0.801222	0.757547	0.778773	0.791149	3	sub model
0.88	0.801604	0.758668	0.779545	0.791149	3	sub model
0.87	0.801493	0.759186	0.779766	0.791149	3	sub model
0.86	0.800764	0.759186	0.779421	0.791149	3	sub model
0.85	0.800963	0.760135	0.780015	0.791149	3	sub model
0.84	0.801089	0.761083	0.780574	0.791149	3	sub model
0.83	0.800817	0.76117	0.78049	0.791149	3	sub model
0.82	0.800744	0.76117	0.780455	0.791149	3	sub model
0.81	0.801052	0.761946	0.78101	0.791149	3	sub model
0.8	0.800906	0.762291	0.781122	0.791149	3	sub model
0.79	0.800924	0.762722	0.781356	0.791149	3	sub model
0.78	0.800579	0.763153	0.781418	0.791149	3	sub model
0.77	0.800543	0.763326	0.781491	0.791149	3	sub model
0.74	0.800054	0.763412	0.781304	0.791149	3	sub model
0.75	0.800289	0.763498	0.781461	0.791149	3	sub model
0.76	0.800597	0.763585	0.781653	0.791149	3	sub model
0.73	0.799892	0.763671	0.781362	0.791149	3	sub model
0.72	0.799747	0.764016	0.781473	0.791149	3	sub model
0.71	0.799458	0.764016	0.781335	0.791149	3	sub model
0.7	0.799242	0.764361	0.781413	0.791149	3	sub model
0.69	0.799117	0.764792	0.781578	0.791149	3	sub model
0.68	0.798865	0.764965	0.781547	0.791149	3	sub model
0.67	0.798811	0.765051	0.781567	0.791149	3	sub model
0.66	0.798757	0.765137	0.781586	0.791149	3	sub model
0.65	0.798506	0.76531	0.781555	0.791149	3	sub model
0.64	0.799028	0.766086	0.78221	0.791149	3	sub model
0.63	0.798723	0.766345	0.782199	0.791149	3	sub model
0.62	0.798976	0.766862	0.78259	0.791149	3	sub model
0.6	0.798563	0.766948	0.782436	0.791149	3	sub model
0.59	0.798366	0.767035	0.782387	0.791149	3	sub model
0.61	0.798886	0.767121	0.782681	0.791149	3	sub model
0.58	0.797954	0.767121	0.782234	0.791149	3	sub model
0.57	0.797758	0.767207	0.782184	0.791149	3	sub model
0.56	0.797687	0.767552	0.78233	0.791149	3	sub model
0.55	0.797384	0.767811	0.782318	0.791149	3	sub model
0.54	0.797207	0.767983	0.782322	0.791149	3	sub model
0.53	0.797279	0.768328	0.782536	0.791149	3	sub model
0.52	0.79703	0.768501	0.782506	0.791149	3	sub model
0.51	0.796906	0.768587	0.78249	0.791149	3	sub model
0.46	0.79607	0.768673	0.782132	0.791149	3	sub model
0.5	0.796781	0.768673	0.782475	0.791149	3	sub model
0.47	0.796283	0.768673	0.782235	0.791149	3	sub model
0.49	0.796657	0.76876	0.78246	0.791149	3	sub model
0.48	0.796657	0.76876	0.78246	0.791149	3	sub model
0.44	0.795751	0.768846	0.782067	0.791149	3	sub model
0.45	0.796071	0.769018	0.782311	0.791149	3	sub model
0.41	0.79538	0.769105	0.782021	0.791149	3	sub model
0.42	0.795753	0.769191	0.782246	0.791149	3	sub model
0.4	0.795274	0.769277	0.78206	0.791149	3	sub model
0.43	0.796073	0.769363	0.78249	0.791149	3	sub model
0.39	0.795292	0.769363	0.782113	0.791149	3	sub model
0.38	0.795562	0.769967	0.782555	0.791149	3	sub model
0.36	0.795121	0.770226	0.782475	0.791149	3	sub model
0.37	0.795546	0.770226	0.782681	0.791149	3	sub model
0.35	0.795353	0.770657	0.782811	0.791149	3	sub model
0.33	0.795018	0.770743	0.782692	0.791149	3	sub model
0.34	0.795178	0.77083	0.782814	0.791149	3	sub model
0.32	0.795091	0.771088	0.782906	0.791149	3	sub model
0.31	0.794756	0.771175	0.782788	0.791149	3	sub model
0.3	0.794617	0.77152	0.782898	0.791149	3	sub model
0.29	0.79423	0.771692	0.782799	0.791149	3	sub model
0.28	0.794003	0.771951	0.782822	0.791149	3	sub model
0.27	0.793953	0.772382	0.783019	0.791149	3	sub model
0.26	0.793409	0.772469	0.782799	0.791149	3	sub model
0.25	0.793271	0.772814	0.782909	0.791149	3	sub model
0.24	0.793149	0.7729	0.782894	0.791149	3	sub model
0.23	0.793049	0.773417	0.78311	0.791149	3	sub model
0.21	0.792418	0.773417	0.782802	0.791149	3	sub model
0.22	0.792735	0.77359	0.783045	0.791149	3	sub model
0.2	0.792175	0.77359	0.782772	0.791149	3	sub model
0.18	0.791284	0.773676	0.782381	0.791149	3	sub model
0.19	0.791862	0.773762	0.782707	0.791149	3	sub model
0.17	0.791079	0.774021	0.782457	0.791149	3	sub model
0.16	0.79054	0.774107	0.782237	0.791149	3	sub model
0.15	0.790321	0.774711	0.782438	0.791149	3	sub model
0.14	0.789872	0.774884	0.782306	0.791149	3	sub model
0.13	0.789931	0.775487	0.782643	0.791149	3	sub model
0.12	0.789451	0.775832	0.782582	0.791149	3	sub model
0.11	0.789284	0.77635	0.782764	0.791149	3	sub model
0.1	0.788667	0.776695	0.782635	0.791149	3	sub model
0.09	0.788483	0.777126	0.782764	0.791149	3	sub model
0.08	0.788093	0.777557	0.78279	0.791149	3	sub model
0.07	0.787728	0.77842	0.783046	0.791149	3	sub model
0.06	0.787139	0.779196	0.783148	0.791149	3	sub model
0.05	0.786068	0.779627	0.782835	0.791149	3	sub model
0.04	0.785739	0.781266	0.783496	0.791149	3	sub model
0.03	0.784015	0.781784	0.782898	0.791149	3	sub model
0.02	0.781976	0.783595	0.782785	0.791149	3	sub model
0.01	0.779686	0.787218	0.783433	0.791149	3	sub model
0	0	1	0	0.791149	3	sub model
1	1	0	0	0.792982	4	sub model
0.99	0.803329	0.77014	0.786384	0.792982	4	sub model
0.98	0.802317	0.770485	0.786079	0.792982	4	sub model
0.97	0.80217	0.77152	0.786546	0.792982	4	sub model
0.96	0.801684	0.771951	0.786537	0.792982	4	sub model
0.95	0.801271	0.772382	0.786561	0.792982	4	sub model
0.94	0.801144	0.773159	0.786902	0.792982	4	sub model
0.93	0.800732	0.77359	0.786927	0.792982	4	sub model
0.92	0.800428	0.773849	0.786914	0.792982	4	sub model
0.91	0.800143	0.774194	0.786954	0.792982	4	sub model
0.9	0.799733	0.77428	0.7868	0.792982	4	sub model
0.89	0.799679	0.774711	0.786997	0.792982	4	sub model
0.88	0.799431	0.774884	0.786966	0.792982	4	sub model
0.87	0.799609	0.775401	0.787319	0.792982	4	sub model
0.85	0.798828	0.775746	0.787118	0.792982	4	sub model
0.84	0.798544	0.775746	0.78698	0.792982	4	sub model
0.86	0.799271	0.775832	0.787377	0.792982	4	sub model
0.83	0.798668	0.776005	0.787173	0.792982	4	sub model
0.81	0.797731	0.776264	0.786851	0.792982	4	sub model
0.82	0.798244	0.77635	0.787145	0.792982	4	sub model
0.8	0.797625	0.776436	0.786888	0.792982	4	sub model
0.79	0.797343	0.776436	0.786751	0.792982	4	sub model
0.78	0.797167	0.776609	0.786753	0.792982	4	sub model
0.77	0.796603	0.776609	0.786479	0.792982	4	sub model
0.76	0.79648	0.776695	0.786463	0.792982	4	sub model
0.73	0.796236	0.777212	0.786609	0.792982	4	sub model
0.74	0.796236	0.777212	0.786609	0.792982	4	sub model
0.75	0.796676	0.777299	0.786868	0.792982	4	sub model
0.72	0.795868	0.777471	0.786562	0.792982	4	sub model
0.7	0.795166	0.777471	0.786219	0.792982	4	sub model
0.71	0.7958	0.777816	0.786705	0.792982	4	sub model
0.69	0.795168	0.777816	0.786396	0.792982	4	sub model
0.65	0.794714	0.777989	0.786262	0.792982	4	sub model
0.67	0.795082	0.778075	0.786486	0.792982	4	sub model
0.68	0.79538	0.778161	0.786676	0.792982	4	sub model
0.66	0.79489	0.778161	0.786436	0.792982	4	sub model
0.62	0.794208	0.778247	0.786147	0.792982	4	sub model
0.64	0.794716	0.778334	0.786439	0.792982	4	sub model
0.63	0.794664	0.77842	0.786458	0.792982	4	sub model
0.61	0.794563	0.778937	0.786672	0.792982	4	sub model
0.6	0.794301	0.779024	0.786588	0.792982	4	sub model
0.57	0.793203	0.77911	0.786093	0.792982	4	sub model
0.59	0.793919	0.779196	0.786488	0.792982	4	sub model
0.58	0.793921	0.779541	0.786665	0.792982	4	sub model
0.56	0.793452	0.779627	0.786479	0.792982	4	sub model
0.49	0.791871	0.779714	0.785745	0.792982	4	sub model
0.5	0.792079	0.779714	0.785848	0.792982	4	sub model
0.54	0.79307	0.7798	0.786379	0.792982	4	sub model
0.53	0.792862	0.7798	0.786276	0.792982	4	sub model
0.55	0.793367	0.779886	0.786569	0.792982	4	sub model
0.52	0.792602	0.779886	0.786192	0.792982	4	sub model
0.51	0.792602	0.779886	0.786192	0.792982	4	sub model
0.48	0.791908	0.779886	0.785851	0.792982	4	sub model
0.46	0.792119	0.780231	0.78613	0.792982	4	sub model
0.45	0.792207	0.780317	0.786217	0.792982	4	sub model
0.44	0.791721	0.780317	0.785978	0.792982	4	sub model
0.47	0.792382	0.78049	0.786391	0.792982	4	sub model
0.43	0.79155	0.78049	0.785981	0.792982	4	sub model
0.42	0.791605	0.780749	0.786139	0.792982	4	sub model
0.41	0.79171	0.780921	0.786279	0.792982	4	sub model
0.4	0.791922	0.781266	0.786558	0.792982	4	sub model
0.38	0.791907	0.781525	0.786682	0.792982	4	sub model
0.36	0.791441	0.781611	0.786495	0.792982	4	sub model
0.39	0.792082	0.781697	0.786855	0.792982	4	sub model
0.37	0.79198	0.78187	0.786892	0.792982	4	sub model
0.35	0.791481	0.782129	0.786777	0.792982	4	sub model
0.34	0.791067	0.782129	0.786572	0.792982	4	sub model
0.31	0.790327	0.782215	0.78625	0.792982	4	sub model
0.33	0.790882	0.78256	0.786699	0.792982	4	sub model
0.32	0.790951	0.78256	0.786733	0.792982	4	sub model
0.3	0.790349	0.782646	0.786479	0.792982	4	sub model
0.29	0.789991	0.782905	0.786432	0.792982	4	sub model
0.28	0.789735	0.782991	0.786348	0.792982	4	sub model
0.26	0.789757	0.783422	0.786577	0.792982	4	sub model
0.25	0.789707	0.783509	0.786596	0.792982	4	sub model
0.24	0.789657	0.783595	0.786614	0.792982	4	sub model
0.27	0.790206	0.783595	0.786887	0.792982	4	sub model
0.23	0.789145	0.783767	0.786447	0.792982	4	sub model
0.22	0.788839	0.78394	0.786382	0.792982	4	sub model
0.21	0.789017	0.784457	0.786731	0.792982	4	sub model
0.2	0.788197	0.784457	0.786323	0.792982	4	sub model
0.19	0.788548	0.785147	0.786844	0.792982	4	sub model
0.16	0.787729	0.785147	0.786436	0.792982	4	sub model
0.18	0.78843	0.785234	0.786829	0.792982	4	sub model
0.17	0.788107	0.78532	0.786711	0.792982	4	sub model
0.15	0.787821	0.785579	0.786698	0.792982	4	sub model
0.13	0.786856	0.785838	0.786346	0.792982	4	sub model
0.14	0.7874	0.785838	0.786618	0.792982	4	sub model
0.12	0.787206	0.786528	0.786867	0.792982	4	sub model
0.11	0.786854	0.786786	0.78682	0.792982	4	sub model
0.1	0.786312	0.786786	0.786549	0.792982	4	sub model
0.09	0.786169	0.78739	0.786779	0.792982	4	sub model
0.08	0.785923	0.787821	0.786871	0.792982	4	sub model
0.07	0.785628	0.788339	0.786981	0.792982	4	sub model
0.06	0.785457	0.789115	0.787282	0.792982	4	sub model
0.05	0.784838	0.789374	0.787099	0.792982	4	sub model
0.04	0.784099	0.789374	0.786727	0.792982	4	sub model
0.03	0.783222	0.789978	0.786585	0.792982	4	sub model
0.02	0.78186	0.791099	0.786452	0.792982	4	sub model
0.01	0.780127	0.792306	0.78617	0.792982	4	sub model
0	0	1	0	0.792982	4	sub model
1	1	0	0	0.757752	5	sub model
0.99	0.823748	0.66957	0.7387	0.757752	5	sub model
0.98	0.822586	0.672244	0.739855	0.757752	5	sub model
0.97	0.821988	0.673883	0.740604	0.757752	5	sub model
0.96	0.821376	0.675436	0.741291	0.757752	5	sub model
0.95	0.821268	0.676126	0.741662	0.757752	5	sub model
0.94	0.820588	0.676557	0.741644	0.757752	5	sub model
0.93	0.820577	0.676902	0.741847	0.757752	5	sub model
0.92	0.820079	0.677764	0.742161	0.757752	5	sub model
0.91	0.819537	0.678023	0.742094	0.757752	5	sub model
0.9	0.819527	0.678368	0.742296	0.757752	5	sub model
0.89	0.819479	0.678541	0.74238	0.757752	5	sub model
0.88	0.819848	0.679058	0.742841	0.757752	5	sub model
0.87	0.819459	0.679231	0.742784	0.757752	5	sub model
0.85	0.818645	0.679403	0.742553	0.757752	5	sub model
0.86	0.819004	0.679489	0.742752	0.757752	5	sub model
0.84	0.818399	0.679834	0.742709	0.757752	5	sub model
0.83	0.818078	0.679921	0.742628	0.757752	5	sub model
0.82	0.818003	0.680352	0.742854	0.757752	5	sub model
0.81	0.817748	0.680352	0.742749	0.757752	5	sub model
0.8	0.817777	0.680869	0.74307	0.757752	5	sub model
0.79	0.81773	0.681042	0.743153	0.757752	5	sub model
0.78	0.81774	0.681473	0.743414	0.757752	5	sub model
0.77	0.81742	0.681559	0.743333	0.757752	5	sub model
0.76	0.817308	0.681818	0.74344	0.757752	5	sub model
0.75	0.817327	0.681904	0.743499	0.757752	5	sub model
0.74	0.817402	0.682249	0.743736	0.757752	5	sub model
0.73	0.817665	0.682681	0.744101	0.757752	5	sub model
0.72	0.817328	0.682681	0.743961	0.757752	5	sub model
0.71	0.817234	0.683026	0.744127	0.757752	5	sub model
0.7	0.817122	0.683284	0.744234	0.757752	5	sub model
0.69	0.817076	0.683457	0.744317	0.757752	5	sub model
0.67	0.816524	0.683629	0.74419	0.757752	5	sub model
0.68	0.817132	0.683716	0.744494	0.757752	5	sub model
0.66	0.816207	0.683716	0.74411	0.757752	5	sub model
0.65	0.815806	0.683802	0.743994	0.757752	5	sub model
0.64	0.815947	0.684061	0.744206	0.757752	5	sub model
0.63	0.815882	0.684147	0.74423	0.757752	5	sub model
0.6	0.815332	0.684319	0.744103	0.757752	5	sub model
0.62	0.816041	0.684492	0.7445	0.757752	5	sub model
0.59	0.814952	0.684492	0.744046	0.757752	5	sub model
0.58	0.814868	0.684492	0.744012	0.757752	5	sub model
0.57	0.814701	0.684492	0.743942	0.757752	5	sub model
0.61	0.815976	0.684578	0.744524	0.757752	5	sub model
0.56	0.814777	0.684837	0.744177	0.757752	5	sub model
0.55	0.814712	0.684923	0.744201	0.757752	5	sub model
0.53	0.814333	0.685096	0.744145	0.757752	5	sub model
0.54	0.814705	0.685268	0.744402	0.757752	5	sub model
0.52	0.814037	0.685268	0.744123	0.757752	5	sub model
0.51	0.814011	0.685527	0.744264	0.757752	5	sub model
0.5	0.81378	0.685613	0.744219	0.757752	5	sub model
0.49	0.813504	0.685872	0.744256	0.757752	5	sub model
0.48	0.813459	0.686045	0.744338	0.757752	5	sub model
0.47	0.813452	0.68639	0.744538	0.757752	5	sub model
0.46	0.813119	0.68639	0.744399	0.757752	5	sub model
0.45	0.813445	0.686735	0.744739	0.757752	5	sub model
0.44	0.813113	0.686735	0.744599	0.757752	5	sub model
0.42	0.812239	0.686907	0.744334	0.757752	5	sub model
0.43	0.813106	0.68708	0.744799	0.757752	5	sub model
0.41	0.81236	0.68708	0.744486	0.757752	5	sub model
0.4	0.812207	0.687511	0.744675	0.757752	5	sub model
0.39	0.812226	0.687597	0.744733	0.757752	5	sub model
0.35	0.811661	0.688028	0.744748	0.757752	5	sub model
0.38	0.812156	0.688028	0.744957	0.757752	5	sub model
0.37	0.811845	0.688115	0.744876	0.757752	5	sub model
0.36	0.811864	0.688201	0.744935	0.757752	5	sub model
0.34	0.811534	0.688201	0.744796	0.757752	5	sub model
0.33	0.811572	0.688373	0.744913	0.757752	5	sub model
0.31	0.810912	0.688373	0.744635	0.757752	5	sub model
0.32	0.811445	0.688546	0.744961	0.757752	5	sub model
0.3	0.811008	0.688805	0.744928	0.757752	5	sub model
0.29	0.810984	0.689063	0.745069	0.757752	5	sub model
0.27	0.810877	0.689322	0.745175	0.757752	5	sub model
0.28	0.81106	0.689408	0.745303	0.757752	5	sub model
0.26	0.810929	0.689926	0.745549	0.757752	5	sub model
0.25	0.811068	0.690185	0.74576	0.757752	5	sub model
0.24	0.810614	0.690357	0.745668	0.757752	5	sub model
0.23	0.81083	0.690961	0.746112	0.757752	5	sub model
0.22	0.810742	0.691306	0.746276	0.757752	5	sub model
0.21	0.810781	0.691478	0.746392	0.757752	5	sub model
0.2	0.810655	0.691651	0.746439	0.757752	5	sub model
0.19	0.810592	0.691737	0.746463	0.757752	5	sub model
0.18	0.810366	0.691823	0.746417	0.757752	5	sub model
0.17	0.810543	0.692255	0.746744	0.757752	5	sub model
0.16	0.810582	0.692427	0.74686	0.757752	5	sub model
0.15	0.810293	0.6926	0.746838	0.757752	5	sub model
0.14	0.810287	0.692945	0.747036	0.757752	5	sub model
0.13	0.810364	0.69329	0.747269	0.757752	5	sub model
0.12	0.810604	0.693635	0.747571	0.757752	5	sub model
0.11	0.810392	0.694152	0.747782	0.757752	5	sub model
0.1	0.8103	0.694842	0.748143	0.757752	5	sub model
0.09	0.810007	0.69536	0.748318	0.757752	5	sub model
0.08	0.809046	0.695791	0.748157	0.757752	5	sub model
0.06	0.807419	0.696481	0.747858	0.757752	5	sub model
0.07	0.808732	0.696567	0.748471	0.757752	5	sub model
0.05	0.807366	0.697688	0.748531	0.757752	5	sub model
0.04	0.80729	0.699155	0.749341	0.757752	5	sub model
0.03	0.806519	0.700017	0.749504	0.757752	5	sub model
0.02	0.806426	0.701397	0.750254	0.757752	5	sub model
0.01	0.803997	0.704416	0.750919	0.757752	5	sub model
0	0	1	0	0.757752	5	sub model
1	1	0	0	0.787144	6	sub model
0.99	0.799599	0.756426	0.777413	0.787144	6	sub model
0.98	0.79795	0.758927	0.77795	0.787144	6	sub model
0.97	0.797451	0.760997	0.778798	0.787144	6	sub model
0.96	0.797169	0.762722	0.779565	0.787144	6	sub model
0.95	0.796455	0.763412	0.779583	0.787144	6	sub model
0.94	0.796316	0.764447	0.780056	0.787144	6	sub model
0.93	0.796103	0.764792	0.780134	0.787144	6	sub model
0.92	0.795766	0.765223	0.780196	0.787144	6	sub model
0.91	0.795393	0.765482	0.780151	0.787144	6	sub model
0.9	0.795255	0.766172	0.780443	0.787144	6	sub model
0.89	0.794831	0.766517	0.780417	0.787144	6	sub model
0.88	0.794441	0.76669	0.780319	0.787144	6	sub model
0.87	0.794018	0.767035	0.780293	0.787144	6	sub model
0.85	0.793632	0.767552	0.780374	0.787144	6	sub model
0.86	0.794005	0.767638	0.780599	0.787144	6	sub model
0.84	0.793528	0.767725	0.780413	0.787144	6	sub model
0.83	0.793174	0.767725	0.780242	0.787144	6	sub model
0.82	0.792999	0.767897	0.780246	0.787144	6	sub model
0.81	0.792664	0.767983	0.780129	0.787144	6	sub model
0.8	0.79279	0.768242	0.780323	0.787144	6	sub model
0.79	0.792634	0.768501	0.780381	0.787144	6	sub model
0.78	0.792478	0.76876	0.780439	0.787144	6	sub model
0.76	0.792129	0.769105	0.780447	0.787144	6	sub model
0.77	0.792552	0.769105	0.780652	0.787144	6	sub model
0.75	0.792081	0.769536	0.780646	0.787144	6	sub model
0.73	0.791659	0.769536	0.780441	0.787144	6	sub model
0.74	0.791818	0.769622	0.780562	0.787144	6	sub model
0.72	0.791837	0.769708	0.780616	0.787144	6	sub model
0.71	0.791696	0.769708	0.780547	0.787144	6	sub model
0.69	0.791223	0.769795	0.780362	0.787144	6	sub model
0.7	0.791523	0.769881	0.780552	0.787144	6	sub model
0.68	0.791209	0.770053	0.780488	0.787144	6	sub model
0.67	0.791069	0.770053	0.78042	0.787144	6	sub model
0.66	0.791017	0.77014	0.780439	0.787144	6	sub model
0.65	0.791002	0.770398	0.780564	0.787144	6	sub model
0.64	0.790741	0.770485	0.780481	0.787144	6	sub model
0.63	0.790619	0.770571	0.780466	0.787144	6	sub model
0.62	0.790325	0.77083	0.780456	0.787144	6	sub model
0.61	0.790274	0.770916	0.780475	0.787144	6	sub model
0.6	0.790223	0.771002	0.780494	0.787144	6	sub model
0.59	0.789943	0.771002	0.780358	0.787144	6	sub model
0.58	0.78979	0.771261	0.780415	0.787144	6	sub model
0.57	0.789669	0.771347	0.7804	0.787144	6	sub model
0.55	0.788833	0.771347	0.779992	0.787144	6	sub model
0.56	0.789269	0.771434	0.780249	0.787144	6	sub model
0.54	0.788977	0.771692	0.780239	0.787144	6	sub model
0.53	0.788787	0.771779	0.78019	0.787144	6	sub model
0.52	0.78888	0.77221	0.780456	0.787144	6	sub model
0.5	0.788533	0.77221	0.780286	0.787144	6	sub model
0.51	0.788954	0.772555	0.780668	0.787144	6	sub model
0.49	0.788959	0.7729	0.780847	0.787144	6	sub model
0.48	0.788927	0.773072	0.780919	0.787144	6	sub model
0.46	0.788441	0.773072	0.780681	0.787144	6	sub model
0.47	0.788807	0.773159	0.780904	0.787144	6	sub model
0.44	0.788326	0.773504	0.780845	0.787144	6	sub model
0.45	0.788692	0.77359	0.781068	0.787144	6	sub model
0.42	0.788382	0.773762	0.781004	0.787144	6	sub model
0.43	0.788609	0.773849	0.781159	0.787144	6	sub model
0.41	0.788281	0.773935	0.781042	0.787144	6	sub model
0.4	0.788073	0.773935	0.78094	0.787144	6	sub model
0.39	0.78811	0.774107	0.781046	0.787144	6	sub model
0.37	0.787889	0.774366	0.781069	0.787144	6	sub model
0.38	0.788097	0.774366	0.781171	0.787144	6	sub model
0.36	0.78819	0.774797	0.781436	0.787144	6	sub model
0.35	0.788246	0.775056	0.781595	0.787144	6	sub model
0.33	0.787348	0.775056	0.781154	0.787144	6	sub model
0.34	0.788269	0.775487	0.781826	0.787144	6	sub model
0.32	0.78751	0.775487	0.781452	0.787144	6	sub model
0.31	0.787165	0.775487	0.781283	0.787144	6	sub model
0.3	0.787377	0.775832	0.781562	0.787144	6	sub model
0.26	0.786639	0.775919	0.781242	0.787144	6	sub model
0.29	0.787452	0.776177	0.781774	0.787144	6	sub model
0.24	0.786507	0.776264	0.781352	0.787144	6	sub model
0.25	0.786801	0.77635	0.78154	0.787144	6	sub model
0.28	0.787508	0.776436	0.781933	0.787144	6	sub model
0.27	0.787232	0.776436	0.781797	0.787144	6	sub model
0.22	0.78622	0.776522	0.781341	0.787144	6	sub model
0.23	0.786582	0.776609	0.781563	0.787144	6	sub model
0.16	0.784961	0.77704	0.78098	0.787144	6	sub model
0.21	0.786575	0.777212	0.781865	0.787144	6	sub model
0.2	0.786232	0.777212	0.781696	0.787144	6	sub model
0.17	0.785496	0.777299	0.781376	0.787144	6	sub model
0.14	0.784216	0.777385	0.780786	0.787144	6	sub model
0.19	0.7862	0.777385	0.781768	0.787144	6	sub model
0.15	0.784899	0.777385	0.781124	0.787144	6	sub model
0.18	0.786256	0.777644	0.781926	0.787144	6	sub model
0.12	0.783678	0.77773	0.780693	0.787144	6	sub model
0.13	0.784087	0.77773	0.780895	0.787144	6	sub model
0.11	0.78376	0.77842	0.781081	0.787144	6	sub model
0.1	0.783718	0.778851	0.781277	0.787144	6	sub model
0.09	0.783404	0.779282	0.781338	0.787144	6	sub model
0.08	0.78314	0.779627	0.78138	0.787144	6	sub model
0.07	0.782981	0.780145	0.78156	0.787144	6	sub model
0.06	0.782098	0.780749	0.781423	0.787144	6	sub model
0.05	0.781738	0.781266	0.781502	0.787144	6	sub model
0.04	0.781705	0.782042	0.781874	0.787144	6	sub model
0.03	0.780368	0.782387	0.781376	0.787144	6	sub model
0.02	0.779494	0.783595	0.781539	0.787144	6	sub model
0.01	0.777096	0.78601	0.781527	0.787144	6	sub model
0	0	1	0	0.787144	6	sub model
1	1	0	0	0.802756	7	sub model
0.99	0.793556	0.798689	0.796114	0.802756	7	sub model
0.98	0.793856	0.800155	0.796993	0.802756	7	sub model
0.97	0.792841	0.8005	0.796652	0.802756	7	sub model
0.96	0.792847	0.80119	0.796997	0.802756	7	sub model
0.95	0.792551	0.802053	0.797273	0.802756	7	sub model
0.94	0.791826	0.802139	0.796949	0.802756	7	sub model
0.93	0.79139	0.802312	0.796813	0.802756	7	sub model
0.92	0.791022	0.802484	0.796712	0.802756	7	sub model
0.91	0.790627	0.803174	0.796851	0.802756	7	sub model
0.88	0.789108	0.803605	0.796291	0.802756	7	sub model
0.89	0.789576	0.803605	0.796529	0.802756	7	sub model
0.9	0.790264	0.803692	0.796921	0.802756	7	sub model
0.87	0.788628	0.803864	0.796173	0.802756	7	sub model
0.86	0.788597	0.804037	0.796242	0.802756	7	sub model
0.85	0.788063	0.804037	0.79597	0.802756	7	sub model
0.84	0.788201	0.804382	0.796209	0.802756	7	sub model
0.83	0.788291	0.804813	0.796466	0.802756	7	sub model
0.82	0.788096	0.805158	0.796536	0.802756	7	sub model
0.81	0.788083	0.805417	0.796656	0.802756	7	sub model
0.8	0.788209	0.80602	0.797015	0.802756	7	sub model
0.79	0.787978	0.806193	0.796982	0.802756	7	sub model
0.78	0.787749	0.806365	0.796948	0.802756	7	sub model
0.76	0.787205	0.806624	0.796796	0.802756	7	sub model
0.77	0.787705	0.806797	0.797137	0.802756	7	sub model
0.75	0.787259	0.806883	0.79695	0.802756	7	sub model
0.74	0.787343	0.806969	0.797035	0.802756	7	sub model
0.73	0.787313	0.807142	0.797104	0.802756	7	sub model
0.72	0.7873	0.8074	0.797224	0.802756	7	sub model
0.71	0.787372	0.807745	0.797428	0.802756	7	sub model
0.69	0.786909	0.807745	0.797191	0.802756	7	sub model
0.7	0.787191	0.807832	0.797378	0.802756	7	sub model
0.67	0.78635	0.807918	0.796988	0.802756	7	sub model
0.66	0.786122	0.80809	0.796955	0.802756	7	sub model
0.68	0.78698	0.80809	0.797396	0.802756	7	sub model
0.63	0.785768	0.808608	0.797024	0.802756	7	sub model
0.64	0.786032	0.808608	0.79716	0.802756	7	sub model
0.65	0.786295	0.808608	0.797296	0.802756	7	sub model
0.62	0.785541	0.80878	0.796991	0.802756	7	sub model
0.61	0.785409	0.80878	0.796923	0.802756	7	sub model
0.6	0.7852	0.809039	0.796941	0.802756	7	sub model
0.56	0.784102	0.809125	0.796417	0.802756	7	sub model
0.58	0.784758	0.809125	0.796756	0.802756	7	sub model
0.59	0.785039	0.809212	0.796942	0.802756	7	sub model
0.57	0.784729	0.809298	0.796824	0.802756	7	sub model
0.55	0.784306	0.80947	0.796689	0.802756	7	sub model
0.53	0.784211	0.809643	0.796724	0.802756	7	sub model
0.54	0.784276	0.809643	0.796758	0.802756	7	sub model
0.52	0.784181	0.809815	0.796792	0.802756	7	sub model
0.51	0.784116	0.809815	0.796758	0.802756	7	sub model
0.5	0.783937	0.809902	0.796708	0.802756	7	sub model
0.49	0.78361	0.809902	0.796539	0.802756	7	sub model
0.46	0.78304	0.809988	0.796286	0.802756	7	sub model
0.45	0.78291	0.809988	0.796219	0.802756	7	sub model
0.47	0.783058	0.810074	0.796337	0.802756	7	sub model
0.48	0.783468	0.81016	0.796591	0.802756	7	sub model
0.41	0.782163	0.81016	0.795916	0.802756	7	sub model
0.44	0.782964	0.810247	0.796372	0.802756	7	sub model
0.42	0.782442	0.810247	0.796102	0.802756	7	sub model
0.43	0.782721	0.810333	0.796288	0.802756	7	sub model
0.39	0.781614	0.810333	0.795714	0.802756	7	sub model
0.4	0.782041	0.810505	0.796019	0.802756	7	sub model
0.37	0.781538	0.810592	0.7958	0.802756	7	sub model
0.38	0.781799	0.810592	0.795935	0.802756	7	sub model
0.36	0.781203	0.81085	0.795751	0.802756	7	sub model
0.35	0.781175	0.811023	0.795819	0.802756	7	sub model
0.33	0.780591	0.811023	0.795516	0.802756	7	sub model
0.34	0.780869	0.811109	0.795702	0.802756	7	sub model
0.32	0.780729	0.811368	0.795753	0.802756	7	sub model
0.31	0.780488	0.811454	0.79567	0.802756	7	sub model
0.3	0.780348	0.811713	0.795722	0.802756	7	sub model
0.29	0.780597	0.811972	0.795975	0.802756	7	sub model
0.28	0.780421	0.812058	0.795925	0.802756	7	sub model
0.27	0.780098	0.812058	0.795757	0.802756	7	sub model
0.25	0.780152	0.812317	0.79591	0.802756	7	sub model
0.26	0.780365	0.812403	0.796061	0.802756	7	sub model
0.24	0.780078	0.812575	0.795995	0.802756	7	sub model
0.23	0.779727	0.812748	0.795895	0.802756	7	sub model
0.22	0.779735	0.813093	0.796065	0.802756	7	sub model
0.21	0.77956	0.813179	0.796015	0.802756	7	sub model
0.2	0.779817	0.813783	0.796438	0.802756	7	sub model
0.19	0.779402	0.813955	0.796304	0.802756	7	sub model
0.17	0.778988	0.814128	0.796171	0.802756	7	sub model
0.18	0.779264	0.814214	0.796356	0.802756	7	sub model
0.16	0.779116	0.814732	0.796526	0.802756	7	sub model
0.15	0.778813	0.814818	0.796409	0.802756	7	sub model
0.14	0.77851	0.814904	0.796292	0.802756	7	sub model
0.13	0.778711	0.815249	0.796562	0.802756	7	sub model
0.12	0.77851	0.815508	0.796579	0.802756	7	sub model
0.11	0.778436	0.815767	0.796664	0.802756	7	sub model
0.1	0.778317	0.816112	0.796766	0.802756	7	sub model
0.09	0.778289	0.816888	0.797122	0.802756	7	sub model
0.08	0.777477	0.816974	0.796736	0.802756	7	sub model
0.07	0.776794	0.817061	0.796418	0.802756	7	sub model
0.06	0.776386	0.817837	0.796572	0.802756	7	sub model
0.05	0.775544	0.818354	0.796374	0.802756	7	sub model
0.04	0.774776	0.818613	0.796091	0.802756	7	sub model
0.03	0.773012	0.819217	0.795444	0.802756	7	sub model
0.02	0.771433	0.820338	0.795134	0.802756	7	sub model
0.01	0.768536	0.821632	0.794197	0.802756	7	sub model
0	0	1	0	0.802756	7	sub model
1	1	0	0	0.800199	8	sub model
0.99	0.799336	0.789546	0.794411	0.800199	8	sub model
0.98	0.798727	0.790323	0.794503	0.800199	8	sub model
0.97	0.798311	0.791013	0.794645	0.800199	8	sub model
0.96	0.798487	0.791875	0.795167	0.800199	8	sub model
0.95	0.797638	0.792134	0.794876	0.800199	8	sub model
0.94	0.797882	0.792651	0.795258	0.800199	8	sub model
0.93	0.797692	0.793083	0.795381	0.800199	8	sub model
0.92	0.797036	0.793255	0.795141	0.800199	8	sub model
0.91	0.796864	0.793428	0.795142	0.800199	8	sub model
0.9	0.796417	0.7936	0.795006	0.800199	8	sub model
0.89	0.796505	0.794031	0.795266	0.800199	8	sub model
0.87	0.796058	0.794204	0.79513	0.800199	8	sub model
0.86	0.795731	0.79429	0.79501	0.800199	8	sub model
0.88	0.796575	0.794376	0.795474	0.800199	8	sub model
0.85	0.795666	0.79498	0.795323	0.800199	8	sub model
0.84	0.7956	0.795325	0.795462	0.800199	8	sub model
0.83	0.795172	0.795584	0.795378	0.800199	8	sub model
0.82	0.794677	0.795843	0.79526	0.800199	8	sub model
0.78	0.794285	0.795929	0.795106	0.800199	8	sub model
0.81	0.79485	0.796015	0.795432	0.800199	8	sub model
0.8	0.794576	0.796015	0.795295	0.800199	8	sub model
0.79	0.794576	0.796015	0.795295	0.800199	8	sub model
0.77	0.794269	0.796188	0.795227	0.800199	8	sub model
0.75	0.793249	0.796533	0.794887	0.800199	8	sub model
0.76	0.79388	0.796619	0.795247	0.800199	8	sub model
0.74	0.793352	0.796705	0.795025	0.800199	8	sub model
0.72	0.793302	0.796791	0.795043	0.800199	8	sub model
0.71	0.793251	0.796878	0.79506	0.800199	8	sub model
0.7	0.792979	0.796878	0.794924	0.800199	8	sub model
0.73	0.793474	0.796964	0.795215	0.800199	8	sub model
0.68	0.792657	0.796964	0.794804	0.800199	8	sub model
0.69	0.792947	0.79705	0.794993	0.800199	8	sub model
0.67	0.792539	0.79705	0.794788	0.800199	8	sub model
0.66	0.792506	0.797223	0.794857	0.800199	8	sub model
0.63	0.791966	0.797568	0.794757	0.800199	8	sub model
0.65	0.792442	0.797568	0.794996	0.800199	8	sub model
0.64	0.792341	0.79774	0.795032	0.800199	8	sub model
0.62	0.79207	0.79774	0.794895	0.800199	8	sub model
0.6	0.791631	0.797913	0.794759	0.800199	8	sub model
0.59	0.791563	0.797913	0.794725	0.800199	8	sub model
0.61	0.791938	0.798085	0.795	0.800199	8	sub model
0.58	0.791364	0.798258	0.794796	0.800199	8	sub model
0.53	0.790318	0.79843	0.794354	0.800199	8	sub model
0.57	0.791332	0.79843	0.794865	0.800199	8	sub model
0.52	0.790201	0.798516	0.794337	0.800199	8	sub model
0.56	0.7913	0.798603	0.794934	0.800199	8	sub model
0.55	0.791065	0.798775	0.794901	0.800199	8	sub model
0.54	0.790795	0.798775	0.794765	0.800199	8	sub model
0.51	0.790039	0.799034	0.794511	0.800199	8	sub model
0.5	0.790026	0.799293	0.794632	0.800199	8	sub model
0.49	0.789891	0.799293	0.794564	0.800199	8	sub model
0.47	0.789608	0.799551	0.794549	0.800199	8	sub model
0.48	0.79003	0.799638	0.794805	0.800199	8	sub model
0.45	0.789241	0.799724	0.794448	0.800199	8	sub model
0.46	0.789662	0.79981	0.794704	0.800199	8	sub model
0.44	0.78933	0.800155	0.794706	0.800199	8	sub model
0.43	0.789196	0.800155	0.794638	0.800199	8	sub model
0.42	0.789134	0.8005	0.794776	0.800199	8	sub model
0.39	0.788566	0.800673	0.794573	0.800199	8	sub model
0.41	0.789223	0.800932	0.795034	0.800199	8	sub model
0.4	0.789174	0.801018	0.795052	0.800199	8	sub model
0.37	0.78879	0.801104	0.794899	0.800199	8	sub model
0.38	0.789009	0.80119	0.795053	0.800199	8	sub model
0.35	0.788661	0.801449	0.795003	0.800199	8	sub model
0.36	0.788946	0.801535	0.795191	0.800199	8	sub model
0.34	0.788478	0.801535	0.794953	0.800199	8	sub model
0.31	0.788033	0.801967	0.794939	0.800199	8	sub model
0.33	0.788585	0.802053	0.795262	0.800199	8	sub model
0.32	0.788269	0.802139	0.795144	0.800199	8	sub model
0.3	0.787838	0.802312	0.795009	0.800199	8	sub model
0.26	0.786977	0.802657	0.794739	0.800199	8	sub model
0.27	0.787261	0.802743	0.794926	0.800199	8	sub model
0.29	0.78823	0.802915	0.795505	0.800199	8	sub model
0.28	0.788066	0.803088	0.795506	0.800199	8	sub model
0.24	0.786988	0.803347	0.795083	0.800199	8	sub model
0.25	0.787387	0.803347	0.795287	0.800199	8	sub model
0.22	0.786492	0.803519	0.794914	0.800199	8	sub model
0.21	0.786227	0.803519	0.794779	0.800199	8	sub model
0.23	0.786842	0.803605	0.795135	0.800199	8	sub model
0.2	0.786251	0.80395	0.795002	0.800199	8	sub model
0.19	0.786323	0.804295	0.795207	0.800199	8	sub model
0.18	0.78628	0.804727	0.795396	0.800199	8	sub model
0.16	0.785173	0.804813	0.794872	0.800199	8	sub model
0.17	0.785786	0.804899	0.795228	0.800199	8	sub model
0.15	0.785312	0.805158	0.795111	0.800199	8	sub model
0.14	0.784904	0.805417	0.795028	0.800199	8	sub model
0.13	0.784832	0.80602	0.795285	0.800199	8	sub model
0.11	0.783684	0.806193	0.794779	0.800199	8	sub model
0.12	0.784378	0.806365	0.79522	0.800199	8	sub model
0.08	0.782071	0.806624	0.794158	0.800199	8	sub model
0.09	0.782958	0.806797	0.794699	0.800199	8	sub model
0.1	0.783782	0.806969	0.795206	0.800199	8	sub model
0.06	0.78014	0.807055	0.793369	0.800199	8	sub model
0.05	0.779379	0.807142	0.793017	0.800199	8	sub model
0.07	0.781433	0.807314	0.794163	0.800199	8	sub model
0.04	0.778849	0.808608	0.793449	0.800199	8	sub model
0.03	0.777207	0.80878	0.792679	0.800199	8	sub model
0.02	0.77442	0.808953	0.79131	0.800199	8	sub model
0.01	0.771813	0.811023	0.790932	0.800199	8	sub model
0	0	1	0	0.800199	8	sub model
1	1	0	0	0.790296	9	sub model
0.99	0.834721	0.726583	0.776907	0.790296	9	sub model
0.98	0.833761	0.728912	0.777819	0.790296	9	sub model
0.97	0.83312	0.731154	0.778814	0.790296	9	sub model
0.96	0.83214	0.731585	0.778629	0.790296	9	sub model
0.95	0.832288	0.732793	0.779378	0.790296	9	sub model
0.94	0.831524	0.733483	0.779433	0.790296	9	sub model
0.93	0.830681	0.733742	0.779208	0.790296	9	sub model
0.92	0.830603	0.734604	0.779659	0.790296	9	sub model
0.91	0.83015	0.734777	0.779557	0.790296	9	sub model
0.9	0.83004	0.735467	0.779897	0.790296	9	sub model
0.89	0.829527	0.736157	0.780058	0.790296	9	sub model
0.88	0.829512	0.736502	0.780245	0.790296	9	sub model
0.87	0.829548	0.737105	0.780599	0.790296	9	sub model
0.86	0.829195	0.737364	0.780588	0.790296	9	sub model
0.85	0.829181	0.737709	0.780775	0.790296	9	sub model
0.84	0.829037	0.737795	0.780759	0.790296	9	sub model
0.83	0.828876	0.737795	0.780688	0.790296	9	sub model
0.81	0.828428	0.737968	0.780586	0.790296	9	sub model
0.82	0.828765	0.738054	0.780784	0.790296	9	sub model
0.8	0.828397	0.738227	0.780717	0.790296	9	sub model
0.76	0.82744	0.738658	0.780532	0.790296	9	sub model
0.78	0.828096	0.738744	0.780872	0.790296	9	sub model
0.77	0.828033	0.73883	0.780892	0.790296	9	sub model
0.79	0.828513	0.73883	0.781106	0.790296	9	sub model
0.75	0.827973	0.739348	0.781155	0.790296	9	sub model
0.74	0.827766	0.73952	0.781159	0.790296	9	sub model
0.73	0.827816	0.739779	0.781325	0.790296	9	sub model
0.72	0.827593	0.739865	0.781274	0.790296	9	sub model
0.71	0.827466	0.740038	0.781314	0.790296	9	sub model
0.7	0.827387	0.740038	0.781278	0.790296	9	sub model
0.69	0.827453	0.740383	0.7815	0.790296	9	sub model
0.68	0.82731	0.740469	0.781485	0.790296	9	sub model
0.67	0.827507	0.741073	0.781908	0.790296	9	sub model
0.63	0.826538	0.741418	0.781668	0.790296	9	sub model
0.66	0.827493	0.741418	0.782094	0.790296	9	sub model
0.64	0.827032	0.741504	0.781936	0.790296	9	sub model
0.65	0.827367	0.74159	0.782134	0.790296	9	sub model
0.62	0.826509	0.741677	0.781798	0.790296	9	sub model
0.61	0.826367	0.741763	0.781783	0.790296	9	sub model
0.6	0.826338	0.742022	0.781913	0.790296	9	sub model
0.59	0.826229	0.74228	0.782008	0.790296	9	sub model
0.56	0.825599	0.742712	0.781965	0.790296	9	sub model
0.58	0.826154	0.742712	0.782214	0.790296	9	sub model
0.57	0.826283	0.742971	0.782415	0.790296	9	sub model
0.52	0.824988	0.743229	0.781977	0.790296	9	sub model
0.51	0.824909	0.743229	0.781942	0.790296	9	sub model
0.48	0.824058	0.743316	0.781607	0.790296	9	sub model
0.5	0.825005	0.743316	0.782033	0.790296	9	sub model
0.54	0.825637	0.743316	0.782317	0.790296	9	sub model
0.55	0.826033	0.743316	0.782494	0.790296	9	sub model
0.49	0.824469	0.743402	0.78184	0.790296	9	sub model
0.53	0.825259	0.743402	0.782194	0.790296	9	sub model
0.47	0.824345	0.743574	0.781879	0.790296	9	sub model
0.46	0.824417	0.744351	0.782341	0.790296	9	sub model
0.45	0.824372	0.744523	0.782416	0.790296	9	sub model
0.43	0.823917	0.744609	0.782258	0.790296	9	sub model
0.44	0.824248	0.744696	0.782455	0.790296	9	sub model
0.41	0.82381	0.744868	0.782353	0.790296	9	sub model
0.39	0.823686	0.745041	0.782392	0.790296	9	sub model
0.42	0.824158	0.745041	0.782605	0.790296	9	sub model
0.4	0.823939	0.745127	0.782554	0.790296	9	sub model
0.38	0.823485	0.745213	0.782396	0.790296	9	sub model
0.37	0.823406	0.745213	0.782361	0.790296	9	sub model
0.36	0.823266	0.745299	0.782345	0.790296	9	sub model
0.35	0.823003	0.745558	0.782369	0.790296	9	sub model
0.34	0.822819	0.745817	0.782428	0.790296	9	sub model
0.33	0.822852	0.745989	0.782538	0.790296	9	sub model
0.32	0.822791	0.746076	0.782558	0.790296	9	sub model
0.31	0.822713	0.746076	0.782522	0.790296	9	sub model
0.3	0.82226	0.746162	0.782365	0.790296	9	sub model
0.29	0.821965	0.746248	0.782278	0.790296	9	sub model
0.27	0.821825	0.746334	0.782263	0.790296	9	sub model
0.26	0.821876	0.746593	0.782428	0.790296	9	sub model
0.28	0.82211	0.746593	0.782534	0.790296	9	sub model
0.23	0.820335	0.746679	0.781776	0.790296	9	sub model
0.25	0.821615	0.746852	0.782451	0.790296	9	sub model
0.24	0.82132	0.746938	0.782365	0.790296	9	sub model
0.22	0.820343	0.747111	0.782016	0.790296	9	sub model
0.21	0.8201	0.747456	0.782095	0.790296	9	sub model
0.2	0.820229	0.747714	0.782295	0.790296	9	sub model
0.19	0.820108	0.747887	0.782334	0.790296	9	sub model
0.18	0.820038	0.748318	0.782538	0.790296	9	sub model
0.17	0.820123	0.748749	0.782813	0.790296	9	sub model
0.16	0.819709	0.749008	0.782765	0.790296	9	sub model
0.15	0.819794	0.749439	0.78304	0.790296	9	sub model
0.14	0.81927	0.749526	0.782848	0.790296	9	sub model
0.13	0.818824	0.749612	0.782691	0.790296	9	sub model
0.12	0.818927	0.750129	0.78302	0.790296	9	sub model
0.11	0.819012	0.750561	0.783294	0.790296	9	sub model
0.1	0.818926	0.750906	0.783442	0.790296	9	sub model
0.09	0.817849	0.750906	0.782949	0.790296	9	sub model
0.08	0.818011	0.751337	0.783258	0.790296	9	sub model
0.07	0.817236	0.751682	0.783089	0.790296	9	sub model
0.06	0.816777	0.752458	0.7833	0.790296	9	sub model
0.05	0.816124	0.752631	0.783092	0.790296	9	sub model
0.04	0.815645	0.753666	0.783431	0.790296	9	sub model
0.03	0.814239	0.754614	0.783294	0.790296	9	sub model
0.02	0.812512	0.756167	0.783327	0.790296	9	sub model
0.01	0.808761	0.757978	0.782547	0.790296	9	sub model
0	0	1	0	0.790296	9	sub model
1	1	0	0	0.792226	10	sub model
0.99	0.782757	0.792479	0.787588	0.792226	10	sub model
0.98	0.782353	0.793083	0.787681	0.792226	10	sub model
0.97	0.78181	0.793341	0.787534	0.792226	10	sub model
0.96	0.781353	0.793686	0.787472	0.792226	10	sub model
0.95	0.781059	0.793859	0.787407	0.792226	10	sub model
0.94	0.780953	0.79429	0.787565	0.792226	10	sub model
0.93	0.78048	0.794549	0.787451	0.792226	10	sub model
0.92	0.780525	0.795066	0.787729	0.792226	10	sub model
0.91	0.780213	0.795153	0.787612	0.792226	10	sub model
0.9	0.780174	0.795584	0.787804	0.792226	10	sub model
0.89	0.779797	0.79567	0.787654	0.792226	10	sub model
0.88	0.779674	0.796015	0.78776	0.792226	10	sub model
0.87	0.779335	0.796274	0.787713	0.792226	10	sub model
0.86	0.779222	0.79636	0.787698	0.792226	10	sub model
0.85	0.778978	0.796446	0.787615	0.792226	10	sub model
0.84	0.779089	0.796964	0.787925	0.792226	10	sub model
0.82	0.778639	0.797309	0.787863	0.792226	10	sub model
0.81	0.778245	0.797309	0.787662	0.792226	10	sub model
0.78	0.777853	0.797309	0.787461	0.792226	10	sub model
0.83	0.779051	0.797395	0.788116	0.792226	10	sub model
0.8	0.778414	0.797481	0.787832	0.792226	10	sub model
0.77	0.777909	0.797568	0.787615	0.792226	10	sub model
0.75	0.777731	0.797654	0.787566	0.792226	10	sub model
0.76	0.777862	0.797654	0.787634	0.792226	10	sub model
0.79	0.778273	0.79774	0.787886	0.792226	10	sub model
0.74	0.777824	0.798085	0.787825	0.792226	10	sub model
0.73	0.777712	0.798171	0.787809	0.792226	10	sub model
0.68	0.777181	0.79843	0.787662	0.792226	10	sub model
0.7	0.777656	0.798516	0.787948	0.792226	10	sub model
0.72	0.777936	0.798603	0.788134	0.792226	10	sub model
0.71	0.777806	0.798603	0.788067	0.792226	10	sub model
0.69	0.777545	0.798603	0.787933	0.792226	10	sub model
0.67	0.777423	0.798948	0.788039	0.792226	10	sub model
0.66	0.777116	0.799034	0.787923	0.792226	10	sub model
0.65	0.777153	0.799206	0.788026	0.792226	10	sub model
0.62	0.776735	0.799379	0.787894	0.792226	10	sub model
0.64	0.777191	0.799379	0.788129	0.792226	10	sub model
0.53	0.775538	0.799551	0.787361	0.792226	10	sub model
0.56	0.775667	0.799551	0.787428	0.792226	10	sub model
0.55	0.775667	0.799551	0.787428	0.792226	10	sub model
0.61	0.776596	0.799638	0.787948	0.792226	10	sub model
0.59	0.776271	0.799638	0.787781	0.792226	10	sub model
0.58	0.776159	0.799724	0.787765	0.792226	10	sub model
0.57	0.776029	0.799724	0.787699	0.792226	10	sub model
0.6	0.776633	0.79981	0.788051	0.792226	10	sub model
0.63	0.777219	0.79981	0.788353	0.792226	10	sub model
0.54	0.775937	0.799896	0.787735	0.792226	10	sub model
0.52	0.775548	0.799896	0.787534	0.792226	10	sub model
0.51	0.775539	0.800155	0.787655	0.792226	10	sub model
0.5	0.775809	0.8005	0.787961	0.792226	10	sub model
0.49	0.775355	0.8005	0.787727	0.792226	10	sub model
0.48	0.775198	0.800673	0.78773	0.792226	10	sub model
0.47	0.775023	0.800759	0.787681	0.792226	10	sub model
0.46	0.7747	0.800759	0.787514	0.792226	10	sub model
0.45	0.774998	0.801535	0.788043	0.792226	10	sub model
0.44	0.775054	0.801794	0.788197	0.792226	10	sub model
0.43	0.774925	0.801794	0.788131	0.792226	10	sub model
0.42	0.774667	0.801794	0.787997	0.792226	10	sub model
0.41	0.774446	0.801967	0.787966	0.792226	10	sub model
0.4	0.774336	0.802053	0.787951	0.792226	10	sub model
0.39	0.774373	0.802225	0.788053	0.792226	10	sub model
0.37	0.77396	0.802398	0.787922	0.792226	10	sub model
0.36	0.773767	0.802398	0.787822	0.792226	10	sub model
0.34	0.773528	0.802484	0.78774	0.792226	10	sub model
0.38	0.774172	0.802484	0.788074	0.792226	10	sub model
0.35	0.773786	0.802484	0.787874	0.792226	10	sub model
0.33	0.77363	0.802657	0.787876	0.792226	10	sub model
0.32	0.773475	0.802829	0.787879	0.792226	10	sub model
0.31	0.773384	0.803002	0.787915	0.792226	10	sub model
0.3	0.773569	0.80326	0.788135	0.792226	10	sub model
0.29	0.773414	0.803433	0.788138	0.792226	10	sub model
0.28	0.773259	0.803605	0.78814	0.792226	10	sub model
0.27	0.77304	0.803778	0.788109	0.792226	10	sub model
0.26	0.772848	0.803778	0.788009	0.792226	10	sub model
0.25	0.772867	0.803864	0.788061	0.792226	10	sub model
0.23	0.772117	0.80395	0.787712	0.792226	10	sub model
0.22	0.771963	0.804123	0.787715	0.792226	10	sub model
0.24	0.772686	0.804209	0.788132	0.792226	10	sub model
0.21	0.772148	0.804382	0.787935	0.792226	10	sub model
0.2	0.771847	0.804468	0.78782	0.792226	10	sub model
0.18	0.770864	0.80464	0.78739	0.792226	10	sub model
0.19	0.771731	0.804813	0.787925	0.792226	10	sub model
0.17	0.771188	0.805244	0.787848	0.792226	10	sub model
0.16	0.770907	0.805417	0.787784	0.792226	10	sub model
0.11	0.769193	0.805417	0.786888	0.792226	10	sub model
0.13	0.770366	0.805848	0.787708	0.792226	10	sub model
0.15	0.771065	0.805848	0.788073	0.792226	10	sub model
0.14	0.770893	0.805934	0.788024	0.792226	10	sub model
0.12	0.76996	0.80602	0.787577	0.792226	10	sub model
0.1	0.769427	0.806193	0.787381	0.792226	10	sub model
0.09	0.768794	0.806193	0.787049	0.792226	10	sub model
0.08	0.768308	0.806279	0.786836	0.792226	10	sub model
0.07	0.768208	0.806969	0.787111	0.792226	10	sub model
0.06	0.76776	0.807228	0.787	0.792226	10	sub model
0.05	0.767044	0.8074	0.786705	0.792226	10	sub model
0.03	0.764845	0.807659	0.785669	0.792226	10	sub model
0.04	0.766159	0.807659	0.786362	0.792226	10	sub model
0.02	0.76393	0.808867	0.785756	0.792226	10	sub model
0.01	0.761063	0.809902	0.784723	0.792226	10	sub model
0	0	1	0	0.792226	10	sub model
1	1	0	0	0.875886		average
0.99	0.933749	0.477747	0.632089	0.875886		average
0.98	0.932977	0.481456	0.635148	0.875886		average
0.97	0.931784	0.484216	0.637267	0.875886		average
0.96	0.931965	0.485596	0.638503	0.875886		average
0.95	0.931279	0.487407	0.639905	0.875886		average
0.94	0.93108	0.489391	0.641565	0.875886		average
0.93	0.930978	0.490944	0.642873	0.875886		average
0.92	0.930384	0.493359	0.644798	0.875886		average
0.91	0.928052	0.495084	0.645706	0.875886		average
0.9	0.919353	0.568311	0.702415	0.875886		average
0.89	0.912986	0.599103	0.723466	0.875886		average
0.88	0.913203	0.602553	0.726044	0.875886		average
0.87	0.913524	0.605917	0.728583	0.875886		average
0.86	0.91376	0.607728	0.729966	0.875886		average
0.85	0.913088	0.608936	0.730622	0.875886		average
0.84	0.912746	0.610833	0.731876	0.875886		average
0.83	0.913306	0.613334	0.733849	0.875886		average
0.82	0.912554	0.615663	0.73527	0.875886		average
0.81	0.911578	0.617992	0.736609	0.875886		average
0.8	0.904452	0.658875	0.762375	0.875886		average
0.79	0.898756	0.679144	0.773667	0.875886		average
0.78	0.897287	0.681904	0.774908	0.875886		average
0.77	0.897027	0.684492	0.776479	0.875886		average
0.76	0.897294	0.686476	0.777854	0.875886		average
0.75	0.89692	0.688201	0.778819	0.875886		average
0.74	0.896413	0.689667	0.779565	0.875886		average
0.73	0.895596	0.691047	0.780136	0.875886		average
0.72	0.895177	0.693117	0.781294	0.875886		average
0.71	0.894287	0.69536	0.782377	0.875886		average
0.7	0.887198	0.719079	0.79434	0.875886		average
0.69	0.879859	0.734	0.800339	0.875886		average
0.68	0.879605	0.737278	0.802177	0.875886		average
0.67	0.879577	0.739607	0.803542	0.875886		average
0.66	0.878729	0.741849	0.804508	0.875886		average
0.65	0.878504	0.743402	0.805326	0.875886		average
0.64	0.877644	0.744264	0.80547	0.875886		average
0.63	0.877462	0.745472	0.8061	0.875886		average
0.62	0.875834	0.747111	0.806367	0.875886		average
0.61	0.874723	0.749181	0.807099	0.875886		average
0.6	0.868929	0.768501	0.815635	0.875886		average
0.59	0.862536	0.780404	0.819417	0.875886		average
0.58	0.861106	0.781784	0.81953	0.875886		average
0.57	0.860309	0.783509	0.820115	0.875886		average
0.56	0.85972	0.784975	0.820649	0.875886		average
0.55	0.858919	0.786614	0.821178	0.875886		average
0.54	0.858554	0.78739	0.821433	0.875886		average
0.53	0.857719	0.788253	0.82152	0.875886		average
0.52	0.857049	0.789115	0.82168	0.875886		average
0.51	0.85621	0.791444	0.822554	0.875886		average
0.5	0.846063	0.807314	0.826235	0.875886		average
0.49	0.840732	0.816802	0.828594	0.875886		average
0.48	0.838122	0.817664	0.827767	0.875886		average
0.47	0.837492	0.819217	0.828254	0.875886		average
0.46	0.837643	0.821459	0.829472	0.875886		average
0.45	0.836389	0.822322	0.829296	0.875886		average
0.44	0.835652	0.823616	0.82959	0.875886		average
0.43	0.834598	0.825168	0.829856	0.875886		average
0.42	0.833812	0.826117	0.829947	0.875886		average
0.41	0.830951	0.827152	0.829047	0.875886		average
0.4	0.819678	0.84216	0.830767	0.875886		average
0.39	0.811523	0.85044	0.830526	0.875886		average
0.38	0.810145	0.851302	0.830214	0.875886		average
0.37	0.809103	0.85251	0.830239	0.875886		average
0.36	0.807629	0.852769	0.829585	0.875886		average
0.35	0.806875	0.854407	0.829961	0.875886		average
0.34	0.804955	0.854666	0.829066	0.875886		average
0.33	0.804054	0.855442	0.828952	0.875886		average
0.32	0.803137	0.856822	0.829111	0.875886		average
0.31	0.801951	0.858116	0.829083	0.875886		average
0.3	0.783652	0.870709	0.82489	0.875886		average
0.29	0.773253	0.876229	0.821527	0.875886		average
0.28	0.77116	0.877782	0.821024	0.875886		average
0.27	0.769504	0.878817	0.820535	0.875886		average
0.26	0.767904	0.879507	0.819925	0.875886		average
0.25	0.766797	0.880024	0.819518	0.875886		average
0.24	0.765962	0.881577	0.819713	0.875886		average
0.23	0.76435	0.882094	0.819012	0.875886		average
0.22	0.762778	0.883043	0.818516	0.875886		average
0.21	0.760689	0.883905	0.817681	0.875886		average
0.2	0.731385	0.898051	0.806194	0.875886		average
0.19	0.717034	0.903312	0.799466	0.875886		average
0.18	0.71412	0.904261	0.798021	0.875886		average
0.17	0.711495	0.904865	0.796613	0.875886		average
0.16	0.709265	0.90521	0.795347	0.875886		average
0.15	0.708392	0.906417	0.795263	0.875886		average
0.14	0.706289	0.90659	0.794002	0.875886		average
0.13	0.704532	0.907797	0.793352	0.875886		average
0.12	0.702287	0.90866	0.792254	0.875886		average
0.11	0.699437	0.91004	0.790959	0.875886		average
0.1	0.625036	0.928497	0.747128	0.875886		average
0.09	0.603083	0.931258	0.732074	0.875886		average
0.08	0.59939	0.932379	0.72969	0.875886		average
0.07	0.596679	0.932896	0.727835	0.875886		average
0.06	0.593716	0.933845	0.725913	0.875886		average
0.05	0.590877	0.934018	0.723839	0.875886		average
0.03	0.58498	0.934535	0.719551	0.875886		average
0.04	0.588114	0.934621	0.721943	0.875886		average
0.02	0.580661	0.935398	0.716527	0.875886		average
0.01	0.575397	0.937985	0.713255	0.875886		average
0	0	1	0	0.875886		average

## Sheet: Table 1
Run	Year	Count
1	2009	125993
1	2010	77758
1	2013	160260
1	2015	16174
1	2018	51795
1	2020	70822
2	2009	121709
2	2010	79752
2	2013	140649
2	2015	14663
2	2018	42884
2	2020	69150
3	2009	119431
3	2010	78508
3	2013	156068
3	2015	16106
3	2018	41348
3	2020	67180
4	2009	123739
4	2010	78901
4	2013	144144
4	2015	16928
4	2018	44266
4	2020	68277
5	2009	122877
5	2010	80274
5	2013	145041
5	2015	15403
5	2018	43867
5	2020	67844
